# Supplementary material for: In Vitro Ferrophilic Responses of Photobacterium damselae subsp. piscicida EKL1 and Characterization of the Fe(III)-Piscibactin Complex
Source: Microorganisms. 2025 Apr 9;13(4):858. doi: 10.3390/microorganisms13040858 (PMC12029771; doi:10.3390/microorganisms13040858)
Supplement: Supplementary file 1 [file microorganisms-13-00858-s001.zip]

Archive with 2 entries (2 files):
- microorganisms-3538991 Figures.pdf
- microorganisms-3538991 Tables.pdf
